# Supplementary material for: Relative Bioavailability of Iron in Bangladeshi Traditional Meals Prepared with Iron-Fortified Lentil Dal
Source: Nutrients. 2018 Mar 15;10(3):354. doi: 10.3390/nu10030354 (PMC5872772; doi:10.3390/nu10030354)
Supplement: Supplementary file 1 [file nutrients-10-00354-s001.zip]

Archive with 3 entries (2 files):
- Rajib Nutrients-267861 Manuscript Supplementary table 1 and 2/Rajib Nutrients -267861 manuscript Supplementary table 2 Revised.docx
- Rajib Nutrients-267861 Manuscript Supplementary table 1 and 2/Rajib Nutrients -267861 manuscript Supplementary table 1 Revised.docx
- Rajib Nutrients-267861 Manuscript Supplementary table 1 and 2/
